# Supplementary material for: Effects of the Combinations of Rhizobacteria, Mycorrhizae, and Seaweed, and Supplementary Irrigation on Growth and Yield in Wheat Cultivars
Source: Plants (Basel). 2021 Apr 20;10(4):811. doi: 10.3390/plants10040811 (PMC8074330; doi:10.3390/plants10040811)
Supplement: Supplementary file 1 [file plants-10-00811-s001.zip]

Archive with 1 entries (1 files):
- plants-1162744-supplementary.pdf
